# Supplementary material for: Different Spatial Configurations of LED Light Sources Enhance Growth in Tomato Seedlings by Influencing Photosynthesis, CO2 Assimilation, and Endogenous Hormones
Source: Plants (Basel). 2025 Apr 30;14(9):1369. doi: 10.3390/plants14091369 (PMC12073193; doi:10.3390/plants14091369)
Supplement: Supplementary file 1 [file plants-14-01369-s001.zip]

Archive with 1 entries (1 files):
- plants-3546966-supplementary.pdf
